# Supplementary material for: Microbial characterization of the Japanese traditional pickle senmaizuke produced by two different manufacturing processes
Source: Food Sci Nutr. 2021 Jun 19;9(8):4452–60. doi: 10.1002/fsn3.2419 (PMC8358362; doi:10.1002/fsn3.2419)
Supplement: Supplementary file 2 — Tables S1–S3 [file FSN3-9-4452-s001.xlsx]

## Sheet: Table S1
Table S1. Main raw materials of the senmaizuke products
	Product	Salt	Sugar	Vinegar	Rice wine	Glycine	Alum
	A	+	+	－	－	－	－
	B	+	+	+	－	－	－
	C	+	－	－	－	－	－
	D	+	+	+	+	－	－
	E	+	+	+	+	－	+
	F	+	+	+	－	－	－
	G	+	+	+	+	+	+
	H	+	+	+	－	－	－
	I	+	+	+	+	－	－
	J	+	+	+	－	－	+
	K	+	+	+	+	+	－
	Kelp is used in the pickling process of all the products. Other raw materials including seasoning and/or acidulants are used in products E, G, H, J, and K

## Sheet: Table S2
Table S2. OTU table of the 16S rRNA gene sequences of metagenomic DNA obtained from senmaizuke products.
	LAB is colored in blue and showed at species rank.
	A (Day 3)			A (Day 7)			A (Day 20)				B (Day 3)			B (Day 6)			B (Day 20)				C			D			E			F			G			H			I			J			K
	OTU		Proportion (%)	OTU		Proportion (%)	OTU		Proportion (%)		OTU		Proportion (%)	OTU		Proportion (%)	OTU		Proportion (%)		OTU		Proportion (%)	OTU		Proportion (%)	OTU		Proportion (%)	OTU		Proportion (%)	OTU		Proportion (%)	OTU		Proportion (%)	OTU		Proportion (%)	OTU		Proportion (%)	OTU		Proportion (%)
	Curtobacterium		30.9963	Leuconostoc	gelidum	38.5709	Lactobacillus	sakei	41.8994		Leuconostoc	holzapfelii	76.3689	Leuconostoc	mesenteroides	51.9807	Leuconostoc	mesenteroides	34.5029		Lactobacillus	graminis	49.6996	Lactobacillus	homohiochii	25.0928	Leuconostoc	mesenteroides	45.9004	Leuconostoc	gelidum	83.897	Lactobacillus	sakei	60.1912	Lactobacillus	graminis	71.7911	Leuconostoc	gelidum	99.8797	Leuconostoc	gelidum	60.1635	Leuconostoc	gelidum	35.9833
	Sphingomonas		17.7122	Leuconostoc	mesenteroides	11.8379	Leuconostoc	gelidum	19.7295		Leuconostoc	gelidum	10.951	Leuconostoc	holzapfelii	18.5507	Leuconostoc	gelidum	33.9181		Lactobacillus	sakei	17.8084	Lactobacillus	homohiochii	22.0159	Leuconostoc	holzapfelii	36.6032	Leuconostoc	mesenteroides	5.38423	Leuconostoc	gelidum	30.6342	Lactobacillus	graminis	10.6293	Mycobacterium		0.0522931	Lactobacillus	sakei	20.6802	Leuconostoc	holzapfelii	29.2887
	Hymenobacter		16.6052	Mariniblastus		5.93672	Vibrio		15.4807		Agrobacterium		3.17003	Leuconostoc	gelidum	14.686	Leuconostoc	holzapfelii	17.5439		Leuconostoc	carnosum	13.0558	Lactobacillus	homohiochii	20.9549	Lactobacillus	graminis	4.68521	Leuconostoc	gelidum	4.36459	Lactobacillus	sakei	7.17744	Lactobacillus	curvatus	10.5751	Carnobacterium	pleistocenium	0.0209172	Leuconostoc	mesenteroides	8.67915	Leuconostoc	mesenteroides	15.0628
	Methylopila		11.8081	Lactobacillus	graminis	4.23036	Leuconostoc	mesenteroides	5.6454		Lactococcus	hircilactis	2.01729	Lactococcus	lactis	1.54589	Psychrobacter		3.50877		Vibrio		5.89971	Lactobacillus	homohiochii	16.3395	Mariniblastus		2.92826	Leuconostoc	holzapfelii	3.05894	Lactobacillus	graminis	1.62188	Leuconostoc	mesenteroides	5.59842	Lactobacillus	graminis	0.0156879	Leuconostoc	gelidum	7.12365	Lactobacillus	sakei	5.85774
	Carnobacterium	gallinarum	5.90406	Carnobacterium	inhibens	3.62602	Lactobacillus	graminis	5.38077		Lactobacillus	sakei	1.44092	Arthrobacter		1.44928	Acinetobacter		3.50877		Psychromonas		4.10794	Lactococcus	lactis	5.88859	Mariniblastus		2.41581	Kocuria		0.721214	Leuconostoc	carnosum	0.375212	Leuconostoc	gelidum	0.752407	Rhizobium		0.0156879	Leuconostoc	mesenteroides	0.95439	Psychromonas		3.76569
	Carnobacterium	inhibens	4.42804	Psychrobacter		2.87949	Psychrobacter		4.58689		Lactobacillus	alimentarius	1.44092	Balneimonas		1.35266	Marinilactibacillus		2.92398		Leuconostoc	gelidum	2.2834	Leuconostoc	pseudomesenteroides	2.65252	Lactococcus	lactis	2.19619	Methylobacterium		0.435215				Leuconostoc	carnosum	0.318817	Pedobacter		0.0156879	Lactococcus	piscum	0.838387	Mariniblastus		3.76569
	Pseudomonas		4.05904	Pediococcus	pentosaceus	2.80839	Marinomonas		2.29344		Kocuria		1.15274	Psychrobacter		1.0628	Microbacterium		2.33918		Lactobacillus	graminis	2.04305	Lactobacillus	casei	1.80371	Methylobacterium		1.39092	Lactobacillus	graminis	0.335737				Leuconostoc	holzapfelii	0.095645				Leuconostoc	holzapfelii	0.553651	Anoxybacillus		3.34728
	Staphylococcus		2.95203	Psychrobacter		2.70174	Leuconostoc	carnosum	1.61717		Sphaerobacter		1.15274	Neisseria		0.966184	Agrobacterium		1.75439		Leuconostoc	mesenteroides	1.40937	Lactobacillus	plantarum	1.22016	Leuconostoc	fallax	0.951684	Kocuria		0.310868				Lactobacillus	iwatensis	0.0860805				Lactobacillus	graminis	0.500923	Paracoccus		1.25523
	Brachybacterium		2.95203	Lactobacillus	sakei	2.55954	Vibrio		1.10262		Pediococcus	cellicola	1.15274	Acinetobacter		0.869565					Lactobacillus	sakei	1.39845	Komagataeibacter		1.16711	Flavobacterium		0.732064	Psychrobacter		0.310868				Lactobacillus	brevis	0.076516				Lactococcus	lactis	0.332191	Lactobacillus	parabuchneri	0.83682
	Leuconostoc	mesenteroides	2.58303	Kocuria		2.4529	Marinomonas		0.823287		Pseudoalteromonas		0.576369	Hymenobacter		0.869565					Marinomonas		1.01606	Rothia		1.11406	Lactobacillus	hilgardii	0.658858	Brachybacterium		0.298433				Celerinatantimonas		0.0701396				Yersinia		0.11073	Cellulosilyticum		0.83682
				Curtobacterium		1.81301	Psychrobacter		0.690973		Leeuwenhoekiella		0.576369	Streptococcus	mitis	0.772947					Lactobacillus	graminis	0.535344	Enterococcus	cecorum	1.11406	Staphylococcus		0.585652	Enterobacter		0.21139				Mariniblastus		0.00637633				Rouxiella		0.0369101
				Serratia		1.77746	Marinomonas		0.514555					Propionibacterium		0.772947					Psychromonas		0.349612	Gluconobacter		0.636605	Octadecabacter		0.512445	Aureimonas		0.21139										Kocuria		0.0158186
				Sphingomonas		1.49307	Raphanus		0.235225					Pedobacter		0.772947					Lactobacillus	graminis	0.229433				Robiginitomaculum		0.439239	Methylobacterium		0.186521										Thermus		0.0105457
				Kocuria		1.45752								Pseudomonas		0.676329					Lactobacillus	algidus	0.163881							Marinomonas		0.136782
				Hymenobacter		1.42197								Sphingobacterium		0.676329														Aurantimonas		0.136782
				Streptococcus		1.38642								Nakamurella		0.676329
				Pseudomonas		1.24422								Leuconostoc	carnosum	0.57971
				Paracoccus		1.13758								Acidibacter		0.57971
				Piscicoccus		1.13758								Kocuria		0.483092
				Lactobacillus	plantarum	1.06648								Pseudomonas		0.289855
				Methylobacterium		1.06648								Chryseobacterium		0.193237
				Granulosicoccus		1.06648								Pseudomonas		0.193237
				Aliterella		0.746534
				Vibrio		0.604337
				Corynebacterium		0.533239
				Brevibacterium		0.497689
				Pedobacter		0.497689
				Methylopila		0.46214
				Mariniblastus		0.391042
				Mariniblastus		0.391042
				Amaricoccus		0.319943
				Comamonas		0.319943
				Pantoea		0.319943
				Marmoricola		0.284394
				Marinococcus		0.284394
				Rhodopirellula		0.248845
				Hassallia		0.142197
				Prevotella		0.142197
				Glaciecola		0.0710985
				Lactobacillus	farciminis	0.0710985

## Sheet: Table S3
Table S3. Growth conditions and carbon sources utilized by the isolated LAB strains from senmaizuke.
	(a)										(b)
	Strain	Sample source	Sample Type	Closest relative	Growth		Available carbon source				Pickle	Genus	4ºC, pH6.3			30ºC, pH4.7
					4ºC, pH6.3	30ºC, pH4.7	Glucose	Fructose	Sucrose				++	+	－	++	+	－
	SL5	A	Fermented －type	Lactobacillus plantarum	－	++	++	++	++		Fermented －type	Lactobacillus	4	0	1	4	1	0
	SL6	A		Leuconostoc gelidum	++	－	++	++	++			Leuconostoc	3	3	3	0	3	6
	SL8	A		Lactobacillus sakei	++	++	++	++	++		Vinegar －type	Lactobacillus	5	1	4	9	1	0
	SL9	A		Leuconostoc mesenteroides	+	+	++	++	++			Leuconostoc	7	9	3	0	8	11
	SL10	A		Leuconostoc citreum	+	－	++	++	++			Frequency in table S3a was counted and summarized.
	SL11	A		Leuconostoc holzapfelii	－	+	++	++	++
	SL12	A		Leuconostoc rapi	++	－	++	++	++
	SL15	C		Lactobacillus curvatus	++	++	++	++	－
	SL16	C		Lactobacillus curvatus	++	+	++	++	－
	SL17	C		Leuconostoc gelidum	++	－	++	++	++
	SL44	C		Lactobacillus sakei	++	++	++	++	++
	SL45	C		Leuconostoc citreum	－	－	++	++	++
	SL47	A		Leuconostoc mesenteroides	+	+	++	++	++
	SL48	A		Leuconostoc gelidum	－	－	++	++	++
	SL2	B	Vinegar －type	Leuconostoc gelidum	++	－	++	++	++
	SL3	B		Lactobacillus sakei	++	++	++	++	++
	SL4	B		Leuconostoc mesenteroides	+	－	++	++	++
	SL13	G		Lactobacillus sunkii	－	++	++	++	++
	SL14	G		Leuconostoc gelidum	++	－	++	++	++
	SL18	E		Leuconostoc rapi	++	－	++	++	++
	SL20	D		Lactobacillus paracasei	－	++	++	++	++
	SL21	D		Lactobacillus parabuchneri	－	++	++	++	++
	SL23	F		Lactobacillus curvatus	++	+	++	++	++
	SL24	F		Leuconostoc gelidum	+	－	++	++	++
	SL25	B		Leuconostoc mesenteroides	++	－	++	++	++
	SL26	B		Leuconostoc gelidum	++	－	++	++	++
	SL30	E		Lactobacillus sakei	++	++	++	++	++
	SL31	E		Leuconostoc mesenteroides	+	－	++	++	++
	SL32	E		Leuconostoc holzapfelii	－	+	++	++	++
	SL35	B		Leuconostoc citreum	+	+	++	++	++
	SL36	H		Leuconostoc mesenteroides	+	+	++	++	++
	SL37	D		Leuconostoc pseudomesenteroides	+	－	++	++	++
	SL39	D		Lactobacillus plantarum	+	++	++	++	++
	SL40	F		Leuconostoc mesenteroides	+	+	++	++	++
	SL41	F		Leuconostoc gelidum	+	－	++	++	++
	SL42	F		Leuconostoc citreum	+	－	++	++	++
	SL43	G		Lactobacillus sakei	++	++	++	++	++
	SL49	J		Lactobacillus sakei	++	++	++	++	++
	SL50	J		Leuconostoc mesenteroides	++	+	++	++	++
	SL51	I		Leuconostoc mesenteroides	++	+	++	++	++
	SL52	I		Lactobacillus plantarum	－	++	++	++	++
	SL53	K		Leuconostoc citreum	－	+	++	++	++
	SL54	K		Leuconostoc mesenteroides	－	+	++	++	++
		Growth conditions were tested in the liquid MRS medium. The medium is normally set at pH6.3. The pH value was adjusted to pH4.7 using acetic acid (final conc. 0.6%). Utilization of carbon source was tested using the API 50 CHL medium (bioMerieux, Tokyo, Japan) containing carbon sources at 1% concebtration. ++, good growth; +, growth; -, no growth.
